# Supplementary material for: bHLH010/089 Transcription Factors Control Pollen Wall Development via Specific Transcriptional and Metabolic Networks in Arabidopsis thaliana
Source: Int J Mol Sci. 2022 Oct 2;23(19):11683. doi: 10.3390/ijms231911683 (PMC9570398; doi:10.3390/ijms231911683)
Supplement: Supplementary file 1 [file ijms-23-11683-s001.zip]

Archive with 1 entries (1 files):
- ijms-1898779-supplementary.pdf
